# Supplementary material for: Development of a fully human glioblastoma-in-brain-spheroid model for accelerated translational research
Source: J Adv Res. 2025 Apr 4;79:363–77. doi: 10.1016/j.jare.2025.03.055 (PMC12766203; doi:10.1016/j.jare.2025.03.055)
Supplement: Supplementary Data 1 [file mmc1.xlsx]

## Sheet: Tabelle1
	n Total UMI counts	n Expressed features	Percent mitochondrial genes
S24-Mono	5400	2200	10
S24-cortical Spheroid	2200	1350	10
S24-Mouse	3300	1500	10
Neurons-Spheroid	2800	2000	10
P3-Mono	5400	4100	15
P3-cortical Spheroid	5400	3200	15
P3-Mouse #1	3000	1000	10
P3-Mouse #2	3300	1600	10
