# Supplementary material for: Development of a fully human glioblastoma-in-brain-spheroid model for accelerated translational research
Source: J Adv Res. 2025 Apr 4;79:363–77. doi: 10.1016/j.jare.2025.03.055 (PMC12766203; doi:10.1016/j.jare.2025.03.055)
Supplement: Supplementary Data 2 [file mmc2.xlsx]

## Sheet: Tabelle1
Primary antibody	Host	Dilution	Source	Catalog no.
Nestin	mouse	1/600	Novus Biologicals	MAB1259
Sox2	rabbit	1/500	Cell Signaling	3579
beta-Tubulin III	mouse	1/2000	Biolegend	801202
Ki67	rabbit	1/500	Cell Signaling	9129S
GFAP	mouse	1/500	Synaptic Systems	173011
Pax6	rabbit	1/500	Biolegend	901301
Tau	guinea pig	1/500	Synaptic Systems	314004
NeuN	rabbit	1/300	Cell Signaling	24307S
Ctip2	rat	1/500	abcam	ab18465
Tbr1	rabbit	1/500	abcam	ab31940
Map2	chicken	1/7000	Biolegend	822501
vGlut1	guinea pig	1/500	Synaptic Systems	135304
GAD1	rabbit	1/500	Synaptic Systems	198003
Homer1	rabbit	1/500	Synaptic Systems	160003
SV2	guinea pig	1/500	Synaptic Systems	119004
PSD95	rabbit	1/200	Cell Signaling	2507S
Synapsin	mouse	1/500	Biolegend	853701
GluN1	rabbit	1/500	Alomone	AGC-001
Synaptophysin	mouse	1/500	Biolegend	837104
JunB	rabbit	1/500	Cell Signaling	3753S
cFos	rabbit	1/500	Cell Signaling	2250S
EGR1	rabbit	1/500	Cell Signaling	4153S
GFP	chicken	1/500	Aves Labs	GFP-1020
active Caspase-3	rabbit	1/500	Cell Signaling	9661L
Secondary antibody		Dilution	Source	Catalog no.
Alexa Fluor 488 -Donkey anti-mouse IgG (H+L)		1/1000	Thermo Fisher Scientific	A-21202
Alexa Fluor 488 -Donkey anti-Rabbit IgG (H+L)		1/1000	Thermo Fisher Scientific	A-21206
Alexa Fluor 488 -Goat anti-Rat IgG (H+L)		1/1000	Thermo Fisher Scientific	A-21208
Alexa Fluor 488 -Goat anti-Guinea Pig IgG (H+L)		1/1000	Thermo Fisher Scientific	A-11073
Alexa Fluor 488 -Goat anti-Chicken IgY (H+L)		1/1000	Thermo Fisher Scientific	A-11039
Alexa Fluor 555 -Goat anti-Rabbit IgG (H+L)		1/1000	Thermo Fisher Scientific	A-21429
Alexa Fluor 555 -Goat anti-Guinea Pig IgG (H+L)		1/1000	Thermo Fisher Scientific	A-21435
Alexa Fluor 633 -Donkey anit-Chicken IgY (H+L)		1/1000	Thermo Fisher Scientific	A-21103
Alexa Fluor 647 -Donkey anti-Guinea Pig IgG (H+L)		1/1000	Dianova	706-606-148
